# Supplementary material for: The bHLH Transcription Factor PhbHLH121 Regulates Response to Iron Deficiency in Petunia hybrida
Source: Plants (Basel). 2024 Dec 6;13(23):3429. doi: 10.3390/plants13233429 (PMC11644503; doi:10.3390/plants13233429)
Supplement: Supplementary file 1 [file plants-13-03429-s001.zip]

Archive with 1 entries (1 files):
- plants-3232042-supplementary.pdf
